# Supplementary material for: Systematic Review of Protein Signatures for Clinical Monitoring of Osteonecrosis of the Jaw: Meta-Analysis and Insights from Bioinformatics-Driven Proteomics
Source: Proteomes. 2026 Jun 10;14(2):29. doi: 10.3390/proteomes14020029 (PMC13306536; doi:10.3390/proteomes14020029)
Supplement: Supplementary file 1 [file proteomes-14-00029-s001.zip]

Archive with 1 entries (1 files):
- proteomes-4241612-supplementary.pdf
